# Supplementary material for: High-normal blood glucose levels may be associated with decreased spatial perception in young healthy adults
Source: PLoS One. 2018 Jun 14;13(6):e0199051. doi: 10.1371/journal.pone.0199051 (PMC6002080; doi:10.1371/journal.pone.0199051)
Supplement: S1 File — The spreadsheet file includes data concerning our non-fasting and fasting participants, blood glucose levels and verticality testing results. (XLSX) [file pone.0199051.s001.xlsx]

## Sheet: Nonfasting
	Glucose before test (mg/dl)	Angle	Signed	Absolute	Angle	Signed	Absolute	Angle	Signed	Absolute	Angle	Signed	Absolute	Mean Absolute 18	SFE-ve	SFE+ve	Asymmetry Index
Subject 1	82	none	-1	1	-18	-2.75	2.75	0	0.25	0.25	18	-0.12	0.88	1.815	-3	0.63	-2.37
Subject 2	90	none	-0.5	0.75	-18	-2.12	2.12	0	-0.75	0.75	18	-1.12	1.38	1.75	-1.37	0.63	-0.74
Subject 3	84	none	0.75	0.75	-18	-0.12	0.62	0	0.62	0.88	18	1	1	0.81	-0.74	0.12	-0.62
Subject 4	95	none	-0.12	0.62	-18	1.75	1.75	0	0.12	0.62	18	-0.75	2	1.875	1.63	1.38	3.01
Subject 5	72	none	0.25	0.25	-18	0.62	1.12	0	-0.38	0.38	18	0.38	0.38	0.75	1	0	1
Subject 6	87	none	-1.12	1.12	-18	-0.75	0.75	0	-0.88	0.88	18	-1.12	1.12	0.935	0.13	0.24	0.37
Subject 7	101	none	0.38	0.38	-18	0.38	1.38	0	0.5	0.5	18	1.5	1.5	1.44	-0.12	1	0.88
Subject 8	92	none	-0.5	0.75	-18	-2.25	2.25	0	-0.38	0.88	18	-0.5	1	1.625	-1.87	0.12	-1.75
Subject 9	83	none	1.25	1.25	-18	-0.5	0.5	0	1.25	1.25	18	2.25	2.25	1.375	-1.75	1	-0.75
Subject 10	82	none	1.25	1.25	-18	1	1	0	0.5	0.5	18	0.25	0.75	0.875	0.5	0.25	0.75
Subject 11	117	none	2	2	-18	0.62	1.12	0	0.75	0.75	18	5.75	5.75	3.435	-0.13	5	4.87
Subject 12	78	none	-0.25	0.5	-18	-2	2	0	-1.12	1.12	18	0	0.25	1.125	-0.88	-0.87	-1.75
Subject 13	68	none	0.62	0.88	-18	0.75	0.75	0	1	1.25	18	1.12	1.12	0.935	-0.25	-0.13	-0.38
Subject 14	63	none	1.12	1.12	-18	0.75	0.75	0	1.5	1.5	18	1.5	1.5	1.125	-0.75	0	-0.75
Subject 15	86	none	-0.88	1.12	-18	-1.62	1.62	0	0.38	0.38	18	-0.12	0.62	1.12	-2	0.24	-1.76
Subject 16	92	none	0	1	-18	-0.25	1.75	0	-0.12	0.38	18	0.62	1.38	1.565	-0.13	0.74	0.61
Subject 17	91	none	0.62	0.88	-18	-0.25	0.75	0	1.12	1.12	18	1	1	0.875	-1.37	-0.12	-1.49
Subject 18	68	none	-0.38	0.38	-18	-1.5	1.5	0	0	0.25	18	0.25	1	1.25	-1.5	0.25	-1.25
Subject 19	62	none	0.25	0.75	-18	-0.88	0.88	0	0.12	0.38	18	2.5	2.5	1.69	-1	2.38	1.38
Subject 20	94	none	-0.38	0.62	-18	0.25	0.75	0	-0.62	0.62	18	-0.62	0.62	0.685	0.87	0	0.87
Subject 21	98	none	0.12	0.62	-18	-0.38	1.12	0	0.12	0.62	18	-1.5	1.5	1.31	-0.5	-1.62	-2.12
Subject 22	71	none	0.12	0.38	-18	-2.38	2.38	0	-0.62	1.12	18	0.88	0.88	1.63	-1.76	1.5	-0.26
Subject 23	69	none	-0.5	0.5	-18	0	0.75	0	-0.5	0.5	18	-0.75	0.75	0.75	0.5	-0.25	0.25
Subject 24	98	none	0.88	0.88	-18	-0.75	0.75	0	1.25	1.25	18	1.88	1.88	1.315	-2	0.63	-1.37
Subject 25	84	none	-0.12	0.38	-18	-1	1	0	-0.12	0.12	18	0.38	0.62	0.81	-0.88	0.5	-0.38
Subject 26	78	none	0.12	0.62	-18	-0.62	0.62	0	-0.38	0.38	18	0.88	0.88	0.75	-0.24	1.26	1.02
Subject 27	89	none	-0.75	1.25	-18	-1.25	1.25	0	-0.12	0.62	18	-0.5	0.5	0.875	-1.13	-0.38	-1.51
Subject 28	111	none	0.62	0.88	-18	-0.12	1.12	0	0.75	0.75	18	0.38	1.38	1.25	-0.87	-0.37	-1.24
Subject 29	96	none	0.5	1	-18	1	1	0	0	1	18	0.62	1.88	1.44	1	0.62	1.62
Subject 30	85	none	0.38	0.38	-18	0.75	0.75	0	0.12	0.62	18	0.25	1.25	1	0.63	0.13	0.76
Name	Glucose before test (mg/dl)	Hours of Nocturnal Sleep	Time of last meal	Time of Test	Time Between Last Meal and Test (Min)	Time Between Last Meal and Test (Hours)
Subject 1	82	10	08:00:00	10:26:00	146	2.43333
Subject 2	90	4	07:30:00	10:10:00	160	2.66667
Subject 3	84	6	08:15:00	09:55:00	100	1.66667
Subject 4	95	4	07:00:00	10:50:00	230	3.83333
Subject 5	72	6	09:00:00	09:15:00	15	0.25
Subject 6	87	12	09:00:00	10:53:00	113	1.88333
Subject 7	101	5	08:00:00	10:03:00	123	2.05
Subject 8	92	8	06:30:00	10:15:00	225	3.75
Subject 9	83	6	09:00:00	11:00:00	120	2
Subject 10	82	7	08:15:00	09:40:00	85	1.41667
Subject 11	117	6	07:10:00	10:50:00	220	3.66667
Subject 12	78	8	09:00:00	10:40:00	100	1.66667
Subject 13	68	5	07:30:00	10:15:00	165	2.75
Subject 14	63	2	09:00:00	10:30:00	90	1.5
Subject 15	86	7	09:00:00	10:50:00	110	1.83333
Subject 16	92	7.5	12:00:00	04:00:00	240	4
Subject 17	91	7	16:00:00	04:20:00	20	0.333333
Subject 18	68	6	10:30:00	03:16:00	284	4.73333
Subject 19	62	6	11:30:00	04:34:00	304	5.06667
Subject 20	94	10	15:30:00	03:55:00	25	0.416667
Subject 21	98	7	15:55:00	04:06:00	11	0.183333
Subject 22	71	7	12:30:00	04:08:00	218	3.63333
Subject 23	69	8.5	10:00:00	04:05:00	365	6.08333
Subject 24	98	5	14:00:00	04:45:00	165	2.75
Subject 25	84	4	10:00 AM	03:49:00	349	5.81667
Subject 26	78	8	11:00 AM	03:40:00	280	4.66667
Subject 27	89	5	15:50:00	04:20:00	30	0.5
Subject 28	111	6	15:30:00	03:40:00	10	0.166667
Subject 29	96	8	16:00:00	04:30:00	30	0.5
Subject 30	85	8	12:00:00	03:06:00	186	3.1

## Sheet: Fasting
Name	Glucose before test (mg/dl)	Angle	Signed	Absolute	Angle	Signed	Absolute	Angle	Signed	Absolute	Angle	Signed	Absolute	Mean Absolute 18	SFE-ve	SFE+ve	Asymmetry Index
Subject 1	89	none	-0.75	0.75	-18	-1.25	1.25	0	-0.75	1	18	-1.25	1.25	1.25	-0.5	-0.5	-1
Subject 2	102	none	0.62	1.12	-18	-0.75	1.5	0	-1.38	1.62	18	2.62	2.62	2.06	0.63	4	4.63
Subject 3	95	none	0.38	0.38	-18	0.12	0.62	0	-0.12	0.88	18	1.88	1.88	1.25	0.24	2	2.24
Subject 4	91	none	0.25	0.25	-18	-0.62	0.88	0	-0.5	0.75	18	0.38	0.38	0.63	-0.12	0.88	0.76
Subject 5	76	none	0.75	0.75	-18	-0.62	1.12	0	0.88	0.88	18	1.25	1.25	1.185	-1.5	0.37	-1.13
Subject 6	74	none	-0.88	0.88	-18	0.12	1.38	0	-0.38	0.38	18	-2.12	2.12	1.75	0.5	-1.74	-1.24
Subject 7	78	none	-0.62	0.88	-18	-0.5	0.5	0	-0.88	1.12	18	-1.62	1.62	1.06	0.38	-0.74	-0.36
Subject 8	85	none	0.12	0.62	-18	-2.5	2.5	0	-0.25	0.75	18	1.38	1.38	1.94	-2.25	1.63	-0.62
Subject 9	99	none	-0.75	0.75	-18	-2.25	2.25	0	0	0.5	18	-1.12	1.12	1.685	-2.25	-1.12	-3.37
Subject 10	86	none	0	0.25	-18	-0.62	0.88	0	0.38	0.38	18	1.88	1.88	1.38	-1	1.5	0.5
Subject 11	86	none	-0.12	0.38	-18	-0.62	0.88	0	-0.5	0.5	18	0.38	0.38	0.63	-0.12	0.88	0.76
Subject 12	76	none	-0.5	1.25	-18	-3.12	3.12	0	-0.75	1	18	-0.38	0.88	2	-2.37	0.37	-2
Subject 13	90	none	-0.75	1.25	-18	-3.12	3.12	0	-1.25	1.25	18	0	0.5	1.81	-1.87	1.25	-0.62
Subject 14	65	none	0.12	0.38	-18	-0.38	0.62	0	0.38	0.62	18	0.12	0.88	0.75	-0.76	-0.26	-1.02
Subject 15	99	none	0	0.25	-18	-0.5	0.5	0	-0.62	0.62	18	0.25	0.5	0.5	0.12	0.87	0.99
Subject 16	91	none	1.75	1.75	-18	-2.25	2.25	0	1	1	18	1.75	1.75	2	-3.25	0.75	-2.5
Subject 17	77	none	0	0.5	-18	-1.38	1.38	0	0.12	0.12	18	0.25	0.5	0.94	-1.5	0.13	-1.37
Subject 18	75	none	0.5	0.5	-18	1.25	1.25	0	0.75	0.75	18	2.25	2.25	1.75	0.5	1.5	2
Subject 19	71	none	0	0.5	-18	-0.88	0.88	0	-0.25	0.25	18	-0.62	0.88	0.88	-0.63	-0.37	-1
Subject 20	91	none	0.25	0.5	-18	-1.12	1.12	0	-0.12	0.62	18	1.38	1.38	1.25	-1	1.5	0.5
Subject 21	69	none	0.5	0.5	-18	0.62	0.62	0	0.25	0.5	18	0.12	0.38	0.5	0.37	-0.13	0.24
Subject 22	81	none	0.38	0.62	-18	-0.5	1	0	-0.25	0.5	18	0.88	1.12	1.06	-0.25	1.13	0.88
Subject 23	73	none	0.25	0.5	-18	0.25	0.5	0	0.12	0.12	18	0.38	0.38	0.44	0.13	0.26	0.39
Subject 24	82	none	0.12	0.38	-18	-1.12	1.12	0	0	0.5	18	0.88	0.88	1	-1.12	0.88	-0.24
Subject 25	70	none	0.12	0.62	-18	-0.38	0.62	0	0.38	0.38	18	1.62	1.62	1.12	-0.76	1.24	0.48
Subject 26	71	none	0.88	0.88	-18	-0.25	1.5	0	0.25	1	18	1.5	1.5	1.5	-0.5	1.25	0.75
Subject 27	69	none	-0.25	0.25	-18	-0.88	0.88	0	-0.5	0.5	18	-0.38	0.38	0.63	-0.38	0.12	-0.26
Subject 28	74	none	0.25	0.25	-18	0	0.5	0	-0.25	0.25	18	-0.62	0.62	0.56	0.25	-0.37	-0.12
Subject 29	74	none	-0.12	0.12	-18	-1.12	1.12	0	0.12	0.38	18	0.25	0.25	0.685	-1.24	0.13	-1.11
Subject 30	77	none	-0.12	0.38	-18	-0.25	0.5	0	-0.38	0.38	18	-0.62	0.62	0.56	0.13	-0.24	-0.11
Subject 31	80	none	0.38	0.38	-18	0.88	0.88	0	0.38	0.38	18	0.25	0.75	0.815	0.5	-0.13	0.37
Subject 32	71	none	0	0.5	-18	-1.12	1.12	0	0	0.75	18	0.5	0.5	0.81	-1.12	0.5	-0.62
Subject 33	73	none	0.62	0.62	-18	-0.38	1.12	0	0.38	0.88	18	0.88	1.12	1.12	-0.76	0.5	-0.26
Name	Glucose before test (mg/dl)	Hours of Nocturnal Sleep	Time of last meal	Time of Test	Fasting Time till Test (Hours)
Subject 1	89	5	03:00:00	09:55:00	6.92
Subject 2	102	5	02:30:00	09:32:00	7.03
Subject 3	95	0	03:00:00	10:09:00	7.15
Subject 4	91	5	03:00:00	10:27:00	7.45
Subject 5	76	4.5	03:00:00	11:00:00	8
Subject 6	74	6	02:00:00	10:45:00	8.75
Subject 7	78	6	02:00:00	10:54:00	8.9
Subject 8	85	3	02:00:00	11:00:00	9
Subject 9	99	5	02:30:00	11:30:00	9
Subject 10	86	6	02:00:00	11:35:00	9.58
Subject 11	86	7	00:30:00	10:15:00	9.75
Subject 12	76	4	01:00:00	10:55:00	9.82
Subject 13	90	4	01:00:00	11:10:00	10.17
Subject 14	65	0	01:00:00	11:30:00	10.5
Subject 15	99	6	23:00:00	09:35:00	10.58
Subject 16	91	6	01:00:00	12:02:00	11
Subject 17	77	7	00:00:00	11:20:00	11.33
Subject 18	75	7	05:30:00	03:20:00	9.8
Subject 19	71	6	05:00:00	03:30:00	10.5
Subject 20	91	8	04:00:00	03:37:00	11.6
Subject 21	69	3	03:00:00	03:10:00	12.2
Subject 22	81	7	03:00:00	03:58:00	12.97
Subject 23	73	4	03:00:00	04:02:00	13
Subject 24	82	7	02:45:00	03:51:00	13.1
Subject 25	70	7	02:00:00	03:15:00	13.25
Subject 26	71	5	03:00:00	04:20:00	13.33
Subject 27	69	5	03:00:00	04:19:00	13.33
Subject 28	74	7	02:00:00	03:25:00	13.42
Subject 29	74	5	02:30:00	04:21:00	13.85
Subject 30	77	6.5	01:00:00	03:00:00	14
Subject 31	80	7	01:30:00	04:06:00	14.6
Subject 32	71	8	02:30:00	05:37:00	15.62
Subject 33	73	5	12:00:00	03:55:00	15.92
